# Supplementary material for: Postdiction in Visual Awareness in Schizophrenia
Source: Behav Sci (Basel). 2022 Jun 20;12(6):198. doi: 10.3390/bs12060198 (PMC9219622; doi:10.3390/bs12060198)
Supplement: Supplementary file 1 [file behavsci-12-00198-s001.zip]

Archive with 1 entries (1 files):
- behavsci-1738967-supplementary.xlsx
