# Supplementary material for: Postdiction in Visual Awareness in Schizophrenia
Source: Behav Sci (Basel). 2022 Jun 20;12(6):198. doi: 10.3390/bs12060198 (PMC9219622; doi:10.3390/bs12060198)
Supplement: Supplementary file 1 [file behavsci-12-00198-s001.zip › behavsci-1738967-supplementary.xlsx]

## Sheet: Sch_postdiction
NewVar	group	age	edu	gender	duration	100post1	1000post1	100post2	1000post2	100prob1	1000prob1	100prob2	1000prob2	-100discr1	+100discr1	-100discr2	+100discr2	PANS_P1	PANS_N1	PANS_D1	PANS_E1	PANS_Ed1	PDI_C1	PDI_P1	PDI_D1	PANS_P2	PANS_N2	PANS_D2	PANS_E2	PANS_Ed2	PDI_C2	PDI_P2	PDI_D2	NewVar7	NewVar8	NewVar9	NewVar10	NewVar11	NewVar10
cont	0	35	12	1		0.02	0.07	0.03	0.25	0.84	0.88	0.85	0.89	0.19	0.76	0.21	0.74
15 male	0	29	12	1		0.27	0.26	0.23	0.34	0.95	0.85	0.16	0.96	0.05	0.8	0.07	0.73
	0	62	15	1		0.45	0.09	0.46	0.25	0.76	1	0.42	0.96	0.09	0.8	0.04	0.8
	0	41	17	0		0.34	0.13	0.42	0.02	0.45	1	0.32	0.98	0.1	0.75	0.09	0.75
	0	16	8	0		0.15	0.14	0.2	0.25	0.9	1	0.9	0.89	0.1	0.9	0.3	0.7
	0	32	10	0		0.59	0.31	0.66	0.39	0.18	0.86	0.9	1	0.24	0.9	0.23	0.63
	0	34	11	1		0.22	0.15	0.47	0.25	0.79	0.93	0.43	1	0.33	1	0.4	1
	0	37	12	0		0.79	0.01	0.55	0.09	0.95	0.88	0.75	0.94	0.09	1	0.04	1
	0	43	15	1		0.46	0.33	0.45	0.11	0.11	0.96	0.9	1	0.26	1	0.2	1
	0	26	12	0		0.37	0.25	0.35	0.04	0.69	1	0.95	0.91	0.11	1	0.15	1
	0	32	8	0		0.4	0.18	0.13	0.07	0.67	0.8	0.21	0.97	0.15	0.9	0.23	0.83
	0	56	8	0		0.42	0	0.44	0.2	0.51	0.88	0.94	1	0.19	0.74	0.14	0.77
	0	46	10	1		0.3	0.24	0.39	0.03	0.95	0.94	0.9	0.93	0.1	1	0.21	1
	0	34	12	1		0.04	0.07	0.07	0.29	0.9	0.91	0.65	1	0.18	1	0.17	1
	0	28	10	1		0.39	0.26	0.39	0.03	0.47	0.99	0.66	0.9	0.11	0.73	0.12	0.8
	0	36	13	1		0.39	0.35	0.33	0.01	0.77	0.99	0.78	0.88	0	0.77	0.02	0.9
	0	60	15	1		0.03	0.15	0.33	0.18	0.81	0.94	0.054	0.96	0.26	0.66	0.3	0.57
	0	37	10	1		0.64	0.28	0.54	0.04	0.33	1	0.58	0.98	0.18	0.9	0.19	0.9
	0	34	11	0		0.5	0.04	0.4	0.33	0.08	0.93	0.48	0.98	0.19	0.5	0.21	0.64
	0	30	8	0		0.4	0.32	0.23	0.36	0.87	1	0.97	0.94	0.21	1	0.22	0.9
	0	35	12	0		0.5	0.22	0.42	0.22	0.63	0.82	0.9	0.95	0.23	0.8	0.25	0.7
	0	18	12	1		0.22	0.34	0.33	0.38	0.53	0.93	0.87	0.9	0	0.55	0	0.55
	0	63	11	1		0.48	0.45	0.49	0.46	0.14	1	0.6	0.84	0.2	0.69	0.14	0.68
	0	48	9	1		0.22	0.04	0.15	0.19	0.83	0.91	0.34	0.95	0.23	0.8	0.1	0.7
	0	57	13	1		0.03	0.39	0.03	0.09	0.89	0.83	0.9	0.85	0.35	0.84	0.38	0.75
AP	1	52	8	1	11	0.66	0.38	0.49	0.03	0.4	1	0.95	0.83	0.29	0.93	0.27	0.9	26	19	14	16	21	60	25	19	22	17	12	13	16	52	20	10
17 male	1	35	15	1	10	0.51	0.18	0.19	0.5	0.9	0.94	0.94	0.9	0.26	0.56	0.24	0.5	24	12	17	24	30	35	26	71	19	10	15	17	20	33	19	61
	1	32	11	1	7	0.4	0.15	0.64	0.19	0.68	1	0.79	0.92	0.34	0.67	0.36	0.67	20	17	14	18	15	35	52	95	18	4	13	16	14	49	32	85
	1	18	12	0	6	0.26	0.44	0.19	0.09	0.94	0.81	0.77	1	0.38	0.3	0.4	0.3	30	21	11	20	20	53	49	110	24	19	12	18	14	31	40	70
	1	42	10	0	11	0.67	0.01	0.32	0.12	0.55	0.97	0.79	0.93	0.24	0.43	0.2	0.49	18	10	11	9	21	30	40	13	12	11	10	8	21	27	37	14
	1	39	8	0	10	0.66	0.23	0.49	0.27	0.9	0.89	0.05	1	0.11	0.8	0.14	0.8	21	18	16	14	24	22	43	11	22	15	14	10	22	20	38	10
	1	48	13	0	5	0.79	0.4	0.62	0.37	0.82	0.86	0.74	0.88	0.29	0.7	0.34	0.55	21	19	16	18	23	45	48	17	19	18	13	15	20	41	42	10
	1	37	11	1	9	0.8	0.28	0.55	0.19	0.87	1	0.62	1	0.6	0.5	0.57	0.4	29	14	14	16	24	62	33	59	27	16	15	14	25	51	30	39
	1	39	12	1	11	0.4	0.14	0.15	0.11	0.9	0.84	0.25	0.84	0.22	0.4	0.24	0.6	28	22	11	13	17	64	34	30	24	14	12	12	14	57	25	24
	1	41	10	1	14	0.31	0.43	0.18	0.42	0.54	0.97	0.33	1	0.01	0.4	0.1	0.35	18	17	14	14	24	56	72	45	13	13	11	12	20	49	64	35
	1	20	10	1	8	0.57	0.39	0.6	0.09	0.95	0.96	0.42	0.8	0.36	0.9	0.24	0.8	15	17	13	21	25	12	68	25	11	12	11	18	21	10	60	20
	1	36	12	0	11	0.47	0.22	0.6	0.27	0.49	1	0.32	0.92	0.19	0.9	0.14	0.9	31	13	12	15	20	122	12	29	32	11	10	13	17	78	10	19
	1	63	15	1	10	0.09	0.34	0	0.01	0.54	1	0.7	0.93	0.18	0.7	0.12	0.64	23	8	13	19	18	89	48	36	25	9	14	14	16	69	38	26
	1	33	17	1	11	0.03	0.08	0	0.02	0.97	0.98	0.54	1	0.52	0.55	0.48	0.6	8	12	10	16	20	19	12	68	9	14	12	12	15	31	10	58
	1	24	12	0	7	0.64	0.02	0.34	0.26	0.03	0.95	0.87	0.91	0.02	0.86	0.03	0.9	14	17	14	15	26	42	92	64	15	15	12	11	22	40	57	57
	1	30	8	1	3	0.35	0.26	0.33	0.2	0.86	0.94	0.71	0.89	0.3	0.47	0.4	0.45	15	17	15	17	25	50	58	13	12	12	13	13	23	31	43	10
	1	45	14	1	7	0.67	0.24	0.32	0.27	0.7	0.91	0.89	1	0.56	0.73	0.66	0.8	19	13	13	16	26	28	32	17	17	11	12	12	24	20	25	14
	1	57	13	1	8	0.33	0.05	0.71	0.3	0.97	1	0.9	0.86	0.47	0.69	0.47	0.74	24	8	11	12	13	27	44	32	20	8	10	9	10	24	35	30
	1	35	15	1	10	0.55	0.09	0.52	0.56	0.71	0.82	0.39	0.87	0.19	0.5	0.19	0.6	20	19	11	13	21	36	46	52	12	19	9	11	19	32	22	42
	1	41	17	0	13	0.84	0.23	0.9	0.2	0.44	0.98	0.51	1	0.49	0.33	0.49	0.29	34	13	15	14	18	92	25	3	30	11	12	12	16	85	34	0
	1	55	10	1	5	0.79	0.01	0.8	0.17	0.49	0.84	0.59	1	0.12	0.85	0.1	0.9	21	16	13	16	19	88	37	30	22	14	11	14	15	73	40	25
	1	47	8	1	7	0.3	0.21	0.24	0.09	0.09	0.84	0.08	0.87	0.41	0.5	0.43	0.57	17	18	10	13	22	35	80	80	16	16	8	11	20	60	67	67
	1	37	8	1	7	0.95	0.53	0.87	0.07	0.1	1	0.95	0.94	0.37	0.36	0.39	0.42	39	15	14	14	18	66	55	42	39	12	10	10	14	29	50	37
	1	49	11	1	7	0.23	0.29	0.58	0.26	0.01	1	0.72	1	0.14	0.63	0.14	0.64	8	10	12	16	29	25	18	84	7	9	10	12	20	55	19	64
	1	40	11	0	10	0.53	0.14	0.41	0.27	0.02	0.87	0.87	0.99	0.14	0.76	0.16	0.8	15	22	11	16	25	69	44	43	12	20	10	11	22	27	40	23
AP+CBT	2	26	12	0	12	0.6	0.22	0.4	0.01	0.27	0.92	0.44	0.94	0.36	0.71	0.4	0.69	27	13	14	15	27	62	83	49	21	11	12	13	17	32	65	29
18 male	2	39	8	0	7	0.55	0.01	0.06	0.6	0.9	1	0.67	0.96	0.27	0.68	0.25	0.77	26	23	10	13	16	75	19	54	20	21	8	10	12	25	10	44
	2	35	12	1	14	0.46	0	0.15	0.16	0.36	0.78	0.61	0.95	0.12	0.65	0.13	0.64	29	13	16	11	19	79	67	18	16	15	14	10	11	49	36	5
	2	43	15	1	9	0.66	0.39	0.41	0.29	0.31	0.86	0.28	1	0.39	0.63	0.35	0.78	22	16	12	13	27	34	58	33	14	14	10	11	16	44	43	21
	2	42	17	1	14	0.94	0.29	0.39	0.3	0.87	0.99	0.68	0.97	0.2	0.59	0.2	0.64	37	13	11	15	22	120	55	41	28	11	10	12	12	50	40	17
	2	45	8	1	3	0.69	0.4	0.15	0.36	0.94	1	0.9	0.89	0.41	0.47	0.4	0.5	32	24	13	16	19	103	46	73	27	19	12	9	14	20	26	52
	2	31	8	0	11	0.61	0.01	0.19	0.32	0.9	1	0.29	0.98	0.27	0.9	0.32	1	18	10	10	22	23	52	38	11	17	9	8	10	20	74	10	10
	2	44	11	1	10	0.42	0.3	0.11	0.05	0.68	0.79	0.52	1	0.21	1	0.21	1	12	16	16	17	34	32	27	2	12	13	14	8	28	31	11	0
	2	50	13	0	12	0.55	0.3	0.57	0.25	0.61	0.85	0.41	1	0.09	0.67	0.09	0.65	18	12	15	18	22	68	37	52	10	10	13	16	25	44	15	20
	2	48	14	1	4	0.47	0.23	0.73	0.1	0.88	0.9	0.51	0.88	0.45	0.06	0.46	0.1	20	26	9	18	24	39	48	26	8	20	7	14	15	10	14	0
	2	31	12	0	14	0.63	0.1	0.4	0.16	0.93	1	0.3	0.96	0.27	0.51	0.28	0.5	23	14	13	16	24	44	58	104	13	15	12	17	17	26	16	40
	2	39	10	1	9	0.57	0.11	0.66	0.01	0.92	0.98	0.33	0.94	0.32	0.88	0.3	0.85	34	20	16	14	21	90	22	40	30	18	14	13	13	52	15	31
	2	20	11	1	9	0.56	0.02	0.23	0.15	0.04	1	0.02	0.76	0.29	0.9	0.29	0.82	17	12	11	21	20	22	62	50	12	12	9	17	22	15	43	25
	2	39	8	1	10	0.23	0.24	0.49	0.14	0.43	0.76	0.96	1	0.58	0.5	0.55	0.41	15	17	13	19	14	22	79	47	10	17	9	13	11	20	56	47
	2	26	12	1	9	0.49	0.18	0.05	0.27	0.79	0.91	0.89	1	0.41	0.55	0.41	0.74	25	15	12	20	23	45	63	21	18	16	10	16	17	52	23	17
	2	23	10	1	10	0.72	0.25	0.6	0.03	0.78	0.89	0.53	1	0.22	0.67	0.21	0.71	24	14	14	11	26	26	71	32	15	12	12	9	18	34	45	26
	2	48	11	0	8	0.44	0.15	0.28	0.31	0.08	0.99	0.68	0.96	0.12	0.81	0.12	0.8	29	18	11	16	21	80	23	58	17	15	9	9	14	11	13	42
	2	49	15	1	11	0.73	0.11	0.45	0.04	0.48	0.98	0.67	1	0.26	0.87	0.34	0.77	26	24	12	16	32	69	54	9	23	21	10	11	15	64	21	0
	2	32	12	1	10	0.58	0.27	0.22	0.24	0.47	0.99	0.61	0.88	0.3	0.7	0.16	0.71	15	13	12	14	24	49	32	55	11	14	9	11	17	25	24	35
	2	34	10	1	9	0.46	0.03	0.01	0.05	0.06	1	0.06	1	0.49	0.84	0.2	0.79	29	16	12	7	22	82	15	21	25	17	9	7	18	65	10	11
	2	42	14	1	7	0.83	0.01	0.47	0.31	0.26	0.97	0.97	0.97	0.55	0.72	0.67	0.77	29	19	17	16	24	86	23	13	25	16	12	15	20	70	20	10
	2	20	11	1	6	0.34	0.16	0.16	0.29	0.86	0.96	0.99	1	0.05	0.54	0.1	0.54	18	16	12	14	24	44	78	53	14	13	14	12	19	32	57	33
	2	29	13	1	11	0.3	0.39	0.2	0.1	0.93	1	0.01	0.96	0.26	0.66	0.24	0.67	24	19	12	19	22	36	53	26	18	15	13	11	16	21	23	5
	2	36	13	0	7	0.26	0.28	0.13	0.38	0.36	0.89	0.56	0.9	0.22	0.58	0.26	0.53	12	15	13	16	20	38	44	70	12	12	11	13	14	22	22	61
	2	26	8	1	7	0.78	0.04	0.52	0.11	0.41	0.85	0.93	1	0.39	0.95	0.34	0.99	29	12	11	22	31	67	39	99	17	13	9	8	25	45	19	71
